# Supplementary material for: Antimicrobial Susceptibility and Molecular Characterization Using Whole-Genome Sequencing of Clostridioides difficile Collected in 82 Hospitals in Japan between 2014 and 2016
Source: Antimicrob Agents Chemother. 2019 Nov 21;63(12):e01259-19. doi: 10.1128/AAC.01259-19 (PMC6879216; doi:10.1128/AAC.01259-19)
Supplement: Supplemental file 2 [file AAC.01259-19-sd002.xlsx]

## Sheet: DataSet1
Data set 1. Statistics of read data sequenced by MiSeq (illumina) and contigs obtained by de novo assembly. SD, standard deviation; SE, standard error.
C. difficile strain ID	Number of nucleotides	Sequences depth (coverage)	Number of contigs	Total length of contigs	N50 value	Accession No.
FD005	244123088	59.5	360	4102912	18272	BIMZ01000001-BIMZ01000360
FD006	175874165	42.7896	377	4110205	17961	BINA01000001-BINA01000377
FD007	316896437	75.8174	279	4179732	26978	BINB01000001-BINB01000279
FD008	304504435	73.8012	395	4126011	16467	BINC01000001-BINC01000395
FD009	211078165	53.8152	526	3922278	11423	BIND01000001-BIND01000526
FD010	243435282	60.6835	572	4011556	10917	BINE01000001-BINE01000572
FD011	240909450	59.7276	369	4033467	16723	BINF01000001-BINF01000369
FD012	274330369	68.8384	557	3985134	10351	BING01000001-BING01000557
FD013	245476870	63.7866	553	3848408	10602	BINH01000001-BINH01000553
FD014	189473623	47.8714	551	3957969	11084	BINI01000001-BINI01000551
FD015	248407249	60.4392	226	4110032	32708	BINJ01000001-BINJ01000226
FD016	358194118	85.9819	97	4165926	91955	BINK01000001-BINK01000097
FD017	217206009	54.5055	366	3985032	17550	BINL01000001-BINL01000366
FD018	94961795	22.8848	287	4149551	24446	BINM01000001-BINM01000287
FD019	144430971	34.7326	108	4158367	87116	BINN01000001-BINN01000108
FD021	253874394	63.7845	422	3980191	14826	BINO01000001-BINO01000422
FD023	244167635	57.6796	108	4233175	79646	BINP01000001-BINP01000108
FD024	354622870	89.7373	589	3951788	10018	BINQ01000001-BINQ01000589
FD025	241736597	60.7461	447	3979457	14163	BINR01000001-BINR01000447
FD026	231961959	58.364	324	3974401	19757	BINS01000001-BINS01000324
FD027	384362983	93.5466	346	4108785	20363	BINT01000001-BINT01000346
FD028	155395345	36.9445	191	4206178	38659	BINU01000001-BINU01000191
FD029	1300679208	311.829	153	4171133	71673	BINV01000001-BINV01000153
FD030	266694605	66.8722	548	3988122	11133	BINW01000001-BINW01000548
FD031	380296774	93.5963	66	4063161	129650	BINX01000001-BINX01000066
FD032	338476985	82.3149	59	4111976	168220	BINY01000001-BINY01000059
FD033	264386968	65.1152	321	4060294	22392	BINZ01000001-BINZ01000321
FD034	237813459	57.6065	447	4128237	14485	BIOA01000001-BIOA01000447
FD035	208834003	51.9029	457	4023550	15053	BIOB01000001-BIOB01000457
FD036	220699357	53.6924	474	4110440	13637	BIOC01000001-BIOC01000474
FD037	395810900	96.2637	58	4111735	184403	BIOD01000001-BIOD01000058
FD038	394228925	92.7476	65	4250557	159744	BIOE01000001-BIOE01000065
FD040	393628895	97.5186	61	4036451	173574	BIOF01000001-BIOF01000061
FD041	303238045	74.0666	90	4094126	111087	BIOG01000001-BIOG01000090
FD042	400696659	100.046	96	4005130	88773	BIOH01000001-BIOH01000096
FD043	369843775	90.1653	106	4101840	82793	BIOI01000001-BIOI01000106
FD044	356636692	86.0751	66	4143319	113257	BIOJ01000001-BIOJ01000066
FD045	364050612	91.0012	95	4000502	95265	BIOK01000001-BIOK01000095
FD046	344117537	83.8937	99	4101827	110987	BIOL01000001-BIOL01000099
FD047	409302088	101.43	169	4035297	42701	BIOM01000001-BIOM01000169
FD048	385989586	91.4822	156	4219288	47230	BION01000001-BION01000156
FD049	349656513	84.5965	110	4133227	79793	BIOO01000001-BIOO01000110
FD050	412984735	97.5834	103	4232122	75141	BIOP01000001-BIOP01000103
FD051	394972342	99.099	169	3985634	44681	BIOQ01000001-BIOQ01000169
FD052	383139914	92.1531	90	4157644	93670	BIOR01000001-BIOR01000090
FD053	427982947	104.432	114	4098216	75119	BIOS01000001-BIOS01000114
FD054	279191235	67.4788	135	4137464	60864	BIOT01000001-BIOT01000135
FD055	396021279	95.1855	122	4160519	79610	BIOU01000001-BIOU01000122
FD056	386633894	95.1631	97	4062856	81914	BIOV01000001-BIOV01000097
FD057	387084388	93.3612	165	4146097	59686	BIOW01000001-BIOW01000165
FD058	371936427	87.7844	185	4236931	42284	BIOX01000001-BIOX01000185
FD059	363423066	86.2056	151	4215772	55867	BIOY01000001-BIOY01000151
FD060	491339914	115.684	125	4247242	67060	BIOZ01000001-BIOZ01000125
FD061	553272875	135.839	91	4073006	117666	BIPA01000001-BIPA01000091
FD062	415755292	97.8364	135	4249496	57015	BIPB01000001-BIPB01000135
FD063	408411984	96.2017	134	4245371	61059	BIPC01000001-BIPC01000134
FD064	353645657	84.9737	125	4161823	60702	BIPD01000001-BIPD01000125
FD065	294186359	69.9879	232	4203387	35299	BIPE01000001-BIPE01000232
FD066	1046027896	257.368	160	4064333	43670	BIPF01000001-BIPF01000160
FD067	294612457	69.9156	176	4213830	38744	BIPG01000001-BIPG01000176
FD068	205548055	48.6152	239	4228062	29288	BIPH01000001-BIPH01000239
FD069	221579537	53.5213	193	4140027	38150	BIPI01000001-BIPI01000193
FD070	272305072	64.7966	203	4202457	42881	BIPJ01000001-BIPJ01000203
FD072	338755441	82.7404	129	4094196	56964	BIPK01000001-BIPK01000129
FD073	361333504	85.5286	130	4224708	72279	BIPL01000001-BIPL01000130
FD074	401027419	99.8133	105	4017774	78130	BIPM01000001-BIPM01000105
FD075	443695513	110.638	137	4010334	63633	BIPN01000001-BIPN01000137
FD076	395610605	96.2043	66	4112193	135610	BIPO01000001-BIPO01000066
FD077	180941891	43.1411	277	4194184	28064	BIPP01000001-BIPP01000277
FD078	297740457	73.6915	172	4040366	43212	BIPQ01000001-BIPQ01000172
FD079	273660450	67.6301	130	4046430	61336	BIPR01000001-BIPR01000130
FD080	315671698	75.5662	153	4177422	53132	BIPS01000001-BIPS01000153
FD082	341152269	83.1258	133	4104046	71862	BIPT01000001-BIPT01000133
FD083	271553813	64.121	181	4235023	49249	BIPU01000001-BIPU01000181
FD084	389641600	96.9323	57	4019728	217942	BIPV01000001-BIPV01000057
FD085	310579562	74.9712	157	4142650	52934	BIPW01000001-BIPW01000157
FD086	467070342	109.63	75	4260438	135154	BIMY01000001-BIMY01000075
FD087	441425555	102.946	139	4287949	57270	BIPX01000001-BIPX01000139
FD088	403730923	100.02	109	4036500	86236	BIPY01000001-BIPY01000109
FD089	431110274	105.801	141	4074728	49343	BIPZ01000001-BIPZ01000141
FD090	375542894	89.7497	164	4184334	56775	BIQA01000001-BIQA01000164
FD091	354547532	86.5584	163	4096049	49925	BIQB01000001-BIQB01000163
FD092	500048627	118.149	138	4232357	52467	BIQC01000001-BIQC01000138
FD093	253070499	60.4354	179	4187458	47306	BIQD01000001-BIQD01000179
FD094	404505675	98.4564	139	4108474	56925	BIQE01000001-BIQE01000139
FD095	327097217	79.917	128	4092960	55174	BIQF01000001-BIQF01000128
FD096	284795274	66.9535	164	4253628	58839	BIQG01000001-BIQG01000164
FD097	387269586	96.5804	69	4009816	181928	BIQH01000001-BIQH01000069
FD098	435625010	106.922	95	4074234	111016	BIQI01000001-BIQI01000095
FD100	354531160	85.2382	148	4159299	57217	BIQJ01000001-BIQJ01000148
FD101	316373800	74.9727	116	4219853	80561	BIQK01000001-BIQK01000116
FD102	312251988	74.3505	140	4199729	54075	BIQL01000001-BIQL01000140
FD103	286984764	67.3885	161	4258659	51287	BIQM01000001-BIQM01000161
FD104	260712442	62.0354	226	4202642	37305	BIQN01000001-BIQN01000226
FD105	278250132	65.9478	173	4219248	47616	BIQO01000001-BIQO01000173
FD106	334766447	79.168	213	4228557	48567	BIQP01000001-BIQP01000213
FD108	316092890	74.818	135	4224826	53577	BIQQ01000001-BIQQ01000135
FD109	268380211	65.5156	213	4096435	35731	BIQR01000001-BIQR01000213
FD110	337440487	84.3421	84	4000856	91964	BIQS01000001-BIQS01000084
FD111	428296222	101.683	115	4212072	70747	BIQT01000001-BIQT01000115
FD112	355814778	83.66	156	4253106	54001	BIQU01000001-BIQU01000156
FD113	353075547	88.3759	155	3995157	46440	BIQV01000001-BIQV01000155
FD114	361317255	83.2046	98	4342513	88626	BIQW01000001-BIQW01000098
FD115	393106064	95.387	134	4121171	68807	BIQX01000001-BIQX01000134
FD116	321046090	75.1209	117	4273723	73561	BIQY01000001-BIQY01000117
FD117	362947036	86.3035	114	4205474	96413	BIQZ01000001-BIQZ01000114
FD118	335803050	83.0416	100	4043792	78530	BIRA01000001-BIRA01000100
FD119	375181540	88.6185	186	4233671	47664	BIRB01000001-BIRB01000186
FD120	252785022	60.3575	170	4188127	49945	BIRC01000001-BIRC01000170
FD121	437583593	103.943	117	4209837	69016	BIRD01000001-BIRD01000117
FD122	638815628	152.734	44	4182549	295834	BIRE01000001-BIRE01000044
FD123	395521006	92.6858	115	4267332	75600	BIRF01000001-BIRF01000115
FD124	267411851	64.2795	138	4160140	61685	BIRG01000001-BIRG01000138
FD125	278175865	66.0575	110	4211114	77809	BIRH01000001-BIRH01000110
FD126	281750695	66.9399	95	4209011	90831	BIRI01000001-BIRI01000095
FD127	251828493	59.8369	116	4208581	60944	BIRJ01000001-BIRJ01000116
FD128	192562621	44.7877	112	4299453	65880	BIRK01000001-BIRK01000112
FD129	234293394	57.6499	74	4064071	92853	BIRL01000001-BIRL01000074
FD130	223531878	53.398	117	4186148	74383	BIRM01000001-BIRM01000117
FD131	299286860	70.5001	62	4245198	135784	BIRN01000001-BIRN01000062
FD132	353605547	86.7472	82	4076276	128664	BIRO01000001-BIRO01000082
FD133	292745164	69.3829	83	4219272	106046	BIRP01000001-BIRP01000083
FD134	239883252	56.4199	159	4251750	53792	BIRQ01000001-BIRQ01000159
FD135	412323384	97.6841	122	4220986	68566	BIRR01000001-BIRR01000122
FD136	269365970	66.1507	143	4072003	60299	BIRS01000001-BIRS01000143
FD137	396896834	93.7454	55	4233772	144300	BIRT01000001-BIRT01000055
FD138	366319222	86.9338	108	4213774	70080	BIRU01000001-BIRU01000108
FD139	380621912	92.8544	141	4099127	61923	BIRV01000001-BIRV01000141
FD140	298203542	71.5928	101	4165274	103149	BIRW01000001-BIRW01000101
FD141	310800106	75.2548	129	4129968	68578	BIRX01000001-BIRX01000129
FD142	401665136	95.418	132	4209531	70724	BIRY01000001-BIRY01000132
FD143	333083936	78.4737	149	4244529	62579	BIRZ01000001-BIRZ01000149
FD144	365779714	90.6847	76	4033531	146152	BISA01000001-BISA01000076
FD145	408482677	98.2292	93	4158464	92911	BISB01000001-BISB01000093
FD146	398812464	93.7349	85	4254686	92856	BISC01000001-BISC01000085
FD147	364823413	86.1595	87	4234278	94500	BISD01000001-BISD01000087
FD148	384162662	94.7586	76	4054118	101290	BISE01000001-BISE01000076
FD149	398933095	97.0669	71	4109878	95288	BISF01000001-BISF01000071
FD151	216765252	52.0389	184	4165444	45380	BISG01000001-BISG01000184
FD152	141362034	34.4738	432	4100559	16180	BISH01000001-BISH01000432
FD153	170577672	41.5545	197	4104914	40234	BISI01000001-BISI01000197
FD154	213964191	51.8169	133	4129239	56844	BISJ01000001-BISJ01000133
FD155	147156568	36.6243	273	4018008	27211	BISK01000001-BISK01000273
FD156	174305736	43.906	157	3969973	46415	BISL01000001-BISL01000157
FD157	161001461	38.1709	245	4217906	34615	BISM01000001-BISM01000245
FD158	197753583	46.5837	211	4245121	38589	BISN01000001-BISN01000211
FD159	246689322	59.3126	196	4159138	47163	BISO01000001-BISO01000196
FD160	213158776	51.9855	259	4100353	26326	BISP01000001-BISP01000259
FD161	208771352	51.3089	279	4068909	24541	BISQ01000001-BISQ01000279
FD163	210839208	51.9526	178	4058303	40858	BISR01000001-BISR01000178
FD164	181616324	43.4436	303	4180507	22349	BISS01000001-BISS01000303
FD170	199605046	48.3377	190	4129384	41043	BIST01000001-BIST01000190
FD174	508869683	123.589	70	4117440	95300	BISU01000001-BISU01000070
FD175	593332515	142.469	70	4164650	128280	BISV01000001-BISV01000070
FD176	558483636	130.715	90	4272530	89840	BISW01000001-BISW01000090
FD177	682844999	163.77	84	4169537	93566	BISX01000001-BISX01000084
FD178	558416930	131.187	190	4256653	38147	BISY01000001-BISY01000190
FD179	589490651	138.598	87	4253237	88929	BISZ01000001-BISZ01000087
FD180	665356937	160.521	64	4144981	126380	BITA01000001-BITA01000064
FD181	558734785	133.813	77	4175482	108812	BITB01000001-BITB01000077
FD182	358924008	88.3933	157	4060535	48782	BITC01000001-BITC01000157
FD183	342928522	81.8965	121	4187342	69929	BITD01000001-BITD01000121
FD184	388874908	92.6237	136	4198437	57341	BITE01000001-BITE01000136
FD185	487680964	115.838	151	4210031	52773	BITF01000001-BITF01000151
FD186	624054958	147.835	81	4221297	96109	BITG01000001-BITG01000081
FD187	563120047	132.353	111	4254694	65351	BITH01000001-BITH01000111
FD188	466861952	109.849	125	4250021	72242	BITI01000001-BITI01000125
FD189	432127765	106.368	224	4062555	38039	BITJ01000001-BITJ01000224
FD190	312788547	75.8684	222	4122775	35959	BITK01000001-BITK01000222
FD191	406893637	97.2773	165	4182824	47942	BITL01000001-BITL01000165
FD192	329086789	81.0989	258	4057844	27193	BITM01000001-BITM01000258
FD193	236167927	58.0782	343	4066377	23503	BITN01000001-BITN01000343
FD194	239234948	57.5105	276	4159846	28470	BITO01000001-BITO01000276
FD195	238996328	57.2741	209	4172855	32419	BITP01000001-BITP01000209
FD196	196552704	48.0124	326	4093792	21534	BITQ01000001-BITQ01000326
FD197	279292075	66.4164	321	4205165	21621	BITR01000001-BITR01000321
FD198	230725145	55.1913	374	4180461	19915	BITS01000001-BITS01000374
FD199	196370067	48.1034	583	4082253	10035	BITT01000001-BITT01000583
FD200	289507362	70.2263	257	4122493	25552	BITU01000001-BITU01000257
FD201	193048681	47.5128	369	4063084	18895	BITV01000001-BITV01000369
FD202	276836048	67.15	243	4122650	29150	BITW01000001-BITW01000243
FD203	326455285	77.3718	196	4219306	41930	BITX01000001-BITX01000196
FD204	325698606	76.1531	204	4276895	41137	BITY01000001-BITY01000204
FD205	225790462	55.7357	553	4051090	11653	BITZ01000001-BITZ01000553
FD206	169225222	42.7321	532	3960147	10744	BIUA01000001-BIUA01000532
FD207	202190288	48.3473	395	4182039	17977	BIUB01000001-BIUB01000395
FD208	200287764	48.7267	562	4110435	11143	BIUC01000001-BIUC01000562
FD209	295242061	73.3427	191	4025512	35571	BIUD01000001-BIUD01000191
FD210	283320543	68.242	314	4151701	24465	BIUE01000001-BIUE01000314
FD211	332108707	79.6363	254	4170317	27773	BIUF01000001-BIUF01000254
FD212	325340867	78.4094	220	4149260	32913	BIUG01000001-BIUG01000220
FD213	350236622	83.32	199	4203511	41199	BIUH01000001-BIUH01000199
FD214	330321134	78.114	224	4228704	32465	BIUI01000001-BIUI01000224
FD215	373604382	92.9156	166	4020899	47845	BIUJ01000001-BIUJ01000166
FD216	211361804	52.4407	406	4030488	16315	BIUK01000001-BIUK01000406
FD217	318433562	77.9485	206	4085179	41207	BIUL01000001-BIUL01000206
FD219	272392541	65.1886	302	4178533	25292	BIUM01000001-BIUM01000302
FD220	271202541	65.9774	242	4110539	32582	BIUN01000001-BIUN01000242
FD221	257291812	62.7341	300	4101310	22601	BIUO01000001-BIUO01000300
FD222	315217761	74.9447	184	4206007	38549	BIUP01000001-BIUP01000184
FD223	407132185	102.13	154	3986399	49137	BIUQ01000001-BIUQ01000154
FD224	484016238	107.885	138	4486389	59778	BIUR01000001-BIUR01000138
FD225	84547435	21.7952	602	3879180	8931	BIUS01000001-BIUS01000602
FD226	386508684	91.9144	133	4205093	59449	BIUT01000001-BIUT01000133
FD227	373127681	91.6535	117	4071067	56301	BIUU01000001-BIUU01000117
FD228	316717571	77.0568	134	4110183	56056	BIUV01000001-BIUV01000134
FD229	285086932	69.0101	268	4131092	26309	BIUW01000001-BIUW01000268
FD230	228132027	55.0593	320	4143387	21190	BIUX01000001-BIUX01000320
FD231	302426287	73.3072	183	4125467	44079	BIUY01000001-BIUY01000183
FD232	333697965	79.7565	197	4183958	38467	BIUZ01000001-BIUZ01000197
FD233	308174833	77.2463	237	3989507	30367	BIVA01000001-BIVA01000237
FD234	269990915	66.3716	221	4067868	30515	BIVB01000001-BIVB01000221
FD235	289623478	73.1501	247	3959306	26142	BIVC01000001-BIVC01000247
FD236	246900636	58.494	284	4220956	25855	BIVD01000001-BIVD01000284
FD237	246488389	59.4365	279	4147090	25726	BIVE01000001-BIVE01000279
FD238	273529790	64.8802	268	4215920	25880	BIVF01000001-BIVF01000268
FD239	240604630	58.6723	242	4100820	28816	BIVG01000001-BIVG01000242
FD240	394282998	96.4192	107	4089260	106013	BIVH01000001-BIVH01000107
FD241	419377112	99.2809	143	4224148	58527	BIVI01000001-BIVI01000143
FD242	403412877	95.303	119	4232952	72602	BIVJ01000001-BIVJ01000119
FD243	363131249	85.3476	145	4254732	54864	BIVK01000001-BIVK01000145
FD244	373468668	89.8173	154	4158091	72321	BIVL01000001-BIVL01000154
FD246	316419674	78.5203	148	4029782	52901	BIVM01000001-BIVM01000148
FD247	299588291	73.9366	92	4051962	82786	BIVN01000001-BIVN01000092
FD248	222047926	52.2968	156	4245916	55544	BIVO01000001-BIVO01000156
FD249	234647685	55.2659	195	4245792	36060	BIVP01000001-BIVP01000195
FD252	303504160	71.6407	172	4236474	44499	BIVQ01000001-BIVQ01000172
FD253	309098914	73.996	204	4177238	47635	BIVR01000001-BIVR01000204
FD254	263289860	62.9251	176	4184178	45599	BIVS01000001-BIVS01000176
FD255	284969411	67.4339	161	4225906	49637	BIVT01000001-BIVT01000161
FD256	264670150	63.9847	131	4136457	57185	BIVU01000001-BIVU01000131
FD257	245268237	60.2761	186	4069082	39779	BIVV01000001-BIVV01000186
FD258	269277530	65.0014	182	4142642	46062	BIVW01000001-BIVW01000182
FD259	196537825	48.1808	266	4079176	26234	BIVX01000001-BIVX01000266
FD260	184742145	45.323	204	4076121	35429	BIVY01000001-BIVY01000204
FD261	280485841	65.6374	109	4273262	74661	BIVZ01000001-BIVZ01000109
FD262	145675421	35.6332	301	4088197	21477	BIWA01000001-BIWA01000301
FD263	159664688	38.8726	408	4107379	16804	BIWB01000001-BIWB01000408
FD264	156834412	37.677	411	4162608	16548	BIWC01000001-BIWC01000411
FD265	145631519	36.3859	386	4002417	16834	BIWD01000001-BIWD01000386
FD266	157001351	39.9684	492	3928133	12355	BIWE01000001-BIWE01000492
FD267	130358485	35.7809	432	3643242	14064	BIWF01000001-BIWF01000432
FD268	183691406	46.2335	469	3973127	12849	BIWG01000001-BIWG01000469
FD269	166560068	42.4215	446	3926314	13495	BIWH01000001-BIWH01000446
FD270	156832356	38.6847	440	4054117	15400	BIWI01000001-BIWI01000440
FD271	174255599	42.8041	502	4071003	13188	BIWJ01000001-BIWJ01000502
FD272	150035077	37.6477	390	3985239	17653	BIWK01000001-BIWK01000390
FD273	188353151	45.065	330	4179585	21473	BIWL01000001-BIWL01000330
FD274	171034309	42.383	511	4035444	12750	BIWM01000001-BIWM01000511
FD275	231605422	58.294	163	3973061	41690	BIWN01000001-BIWN01000163
FD276	266602747	65.7279	193	4056160	38472	BIWO01000001-BIWO01000193
FD277	206160567	50.2507	365	4102638	17466	BIWP01000001-BIWP01000365
FD278	195298699	52.0541	328	3751840	20006	BIWQ01000001-BIWQ01000328
FD279	233004048	58.2448	260	4000425	29427	BIWR01000001-BIWR01000260
FD280	259857449	63.1891	364	4112375	17275	BIWS01000001-BIWS01000364
FD281	203095769	51.1676	372	3969226	17334	BIWT01000001-BIWT01000372
FD282	190898949	46.9298	258	4067753	25493	BIWU01000001-BIWU01000258
FD283	393188122	97.8103	232	4019907	29836	BIWV01000001-BIWV01000232
FD284	279021604	69.6494	297	4006085	24016	BIWW01000001-BIWW01000297
FD285	259412355	65.4056	410	3966212	15900	BIWX01000001-BIWX01000410
FD286	311204302	76.104	331	4089196	20829	BIWY01000001-BIWY01000331
FD287	316794284	78.8818	324	4016061	22287	BIWZ01000001-BIWZ01000324
FD288	330546028	81.3289	319	4064312	22390	BIXA01000001-BIXA01000319
FD289	319133241	77.2595	400	4130667	16897	BIXB01000001-BIXB01000400
FD290	255406895	61.6385	230	4143628	33524	BIXC01000001-BIXC01000230
FD291	378645424	95.8953	209	3948530	29895	BIXD01000001-BIXD01000209
FD293	220159905	52.9213	227	4160141	34308	BIXE01000001-BIXE01000227
FD294	208957093	51.0141	353	4096063	19941	BIXF01000001-BIXF01000353
FD295	233176573	58.4693	382	3988014	17203	BIXG01000001-BIXG01000382
FD296	232246807	58.8259	343	3948034	19078	BIXH01000001-BIXH01000343
FD297	320009807	78.6644	230	4068041	32703	BIXI01000001-BIXI01000230
FD299	248317516	63.618	412	3903256	16156	BIXJ01000001-BIXJ01000412
FD300	252784378	63.6982	381	3968467	17367	BIXK01000001-BIXK01000381
FD301	253155662	62.3294	450	4061579	15190	BIXL01000001-BIXL01000450
FD302	252672726	64.2213	320	3934409	20733	BIXM01000001-BIXM01000320
FD303	254381591	62.539	222	4067566	38154	BIXN01000001-BIXN01000222
FD304	245340553	60.6124	321	4047694	22452	BIXO01000001-BIXO01000321
FD305	311344472	77.3087	301	4027288	21479	BIXP01000001-BIXP01000301
FD306	323088321	79.8019	314	4048630	20875	BIXQ01000001-BIXQ01000314
FD307	324880155	76.6141	272	4240477	23119	BIXR01000001-BIXR01000272
FD308	377207372	92.8041	194	4064557	37610	BIXS01000001-BIXS01000194
FD309	367451169	89.8471	262	4089739	24357	BIXT01000001-BIXT01000262
FD310	379881407	93.6089	255	4058177	29096	BIXU01000001-BIXU01000255
FD311	243989183	60.13	327	4057697	20959	BIXV01000001-BIXV01000327
FD312	656309193	152.711	73	4297732	175731	BIXW01000001-BIXW01000073
Mean	3.16811e+08	76.7091	218.677	4.1209e+06	53033.2
Median	303504160	73.9366	181	4122650	44499
SD	1.2604e+08	30.0145	128.621	102100	39128.1
SE	7.42701e+06	1.76862	7.57909	6016.3	2305.65
